# Supplementary material for: Randomized single-blind comparative study of the midazolam/pethidine combination and midazolam alone during bronchoscopy
Source: BMC Cancer. 2022 May 12;22:539. doi: 10.1186/s12885-022-09640-y (PMC9102220; doi:10.1186/s12885-022-09640-y)
Supplement: Supplementary file 2 — Additional file 2. Modified Observer’s Assessment of Alertness/Sedation Scale. [file 12885_2022_9640_MOESM2_ESM.xlsx]

## Sheet: Sheet1
Additional file 2. Modified Observer's Assessment of Alertness/Sedation Scale
Responsiveness	Score
Agitated	6
Responds readily to name spoken in normal tone (alert)	5
Lethargic response to name spoken in normal tone	4
Responds only after name is called loudly and/or repeatedly	3
Responds only after mild prodding or shaking	2
Does not respond to mild prodding or shaking	1
Does not respond to deep stimulus	0
