# Supplementary material for: Randomized single-blind comparative study of the midazolam/pethidine combination and midazolam alone during bronchoscopy
Source: BMC Cancer. 2022 May 12;22:539. doi: 10.1186/s12885-022-09640-y (PMC9102220; doi:10.1186/s12885-022-09640-y)
Supplement: Supplementary file 3 — Additional file 3. Adverse events during and after bronchoscopy. [file 12885_2022_9640_MOESM3_ESM.xlsx]

## Sheet: Sheet1
Additional file 3. Adverse events during and after bronchoscopy
	Combination group	Midazolam group	p.value
	N=47	N=49
Adverse events (%)
No	17 (36.2)	8 (16.3)	†0.036
Yes	30 (63.8)	41 (83.7)
hypertension	6 (12.8)	8 (16.3)
hypertension、bleeding	0 ( 0.0)	1 ( 2.0)
hypertension、tachycardia	0 ( 0.0)	1 ( 2.0)
hypoxemia	14 (29.8)	12 (24.5)
hypoxemia、over-sedation	1 ( 2.1)	0 ( 0.0)
hypoxemia、hypertension	5 (10.6)	11 (22.4)
hypoxemia、hypertension、tachycardia	2 ( 4.3)	1 ( 2.0)
hypoxemia、hypertension、tachycardia、agitation	0 ( 0.0)	2 ( 4.1)
hypoxemia、pneumothorax	0 ( 0.0)	1 ( 2.0)
hypoxemia、brain infarction	0 ( 0.0)	1 ( 2.0)
hypoxemia、tachycardia	0 ( 0.0)	1 ( 2.0)
hypoxemia、agitation	0 ( 0.0)	1 ( 2.0)
Tachycardia	2 ( 4.3)	1 ( 2.0)
