# Supplementary material for: Randomized single-blind comparative study of the midazolam/pethidine combination and midazolam alone during bronchoscopy
Source: BMC Cancer. 2022 May 12;22:539. doi: 10.1186/s12885-022-09640-y (PMC9102220; doi:10.1186/s12885-022-09640-y)
Supplement: Supplementary file 4 — Additional file 4. Diagnosis of biopsy. [file 12885_2022_9640_MOESM4_ESM.xlsx]

## Sheet: Sheet1
Additional file 4. Diagnosis of biopsy
	Combination group	Midazolam group	p.value
	47	49
			0.411
Adenocarcinoma	10 (21.3)	15 (30.6)
Squamous carcinoma	10 (21.3)	7 (14.3)
NSCLC (not otherwise specified)	0 ( 0.0)	2 ( 4.1)
Large cell neuroendocrine carcinoma	1 ( 2.1)	1 ( 2.0)
Small cell carcinoma	6 (12.8)	9 (18.4)
Metastatic lung cancer	4 ( 8.5)	1 ( 2.0)
Lymphoma	1 ( 2.1)	0 ( 0.0)
Typical carcinoid	1 ( 2.1)	0 ( 0.0)
Atypical cells	0 ( 0.0)	1 ( 2.0)
Granuloma	2 ( 4.3)	5 (10.2)
No malignancy	3 ( 6.4)	2 ( 4.1)
Not diagnosed	9 (19.1)	5 (10.2)
Not biopsied	0 ( 0.0)	1 ( 2.0)
NSCLC: non-small cell lung carcinoma
